# Supplementary material for: An actin remodeling role for Arabidopsis processing bodies revealed by their proximity interactome
Source: EMBO J. 2023 Feb 6;42(9):e111885. doi: 10.15252/embj.2022111885 (PMC10152145; doi:10.15252/embj.2022111885)
Supplement: Supplementary file 3 — Source Data for Expanded View and Appendix [file EMBJ-42-e111885-s006.zip]

Archive with 2 entries (2 files):
- EMBOJ-2022-111885_SourceDataForEVFigures.zip
- EMBOJ-2022-111885_SourceDataForAppendixFigures.zip
