# Supplementary material for: An actin remodeling role for Arabidopsis processing bodies revealed by their proximity interactome
Source: EMBO J. 2023 Feb 6;42(9):e111885. doi: 10.15252/embj.2022111885 (PMC10152145; doi:10.15252/embj.2022111885)
Supplement: Supplementary file 5 — Source Data for Figure 1 [file EMBJ-42-e111885-s004.csv]

	NS	HS	NS	HS
DCP1	95,25	197,78	7,38	15,78
DCP2	1,00	1,00	2,15	3,50
DCP5	0,93	1,19	2,29	3,50
DCP5-L	1,00	1,00	7,75	13,67
PAT1	0,00	0,00	3,06	3,93
VCS	0,00	-0,36	1,23	2,00
AGO1	0,43	0,00	2,00	0,00
AGO2	-0,50	-0,43	0,00	0,00
AGO4	0,70	0,32	1,00	0,00
AGO5	0,00	-0,58	0,00	0,00
XRN2	1,00	-0,17	0,00	0,00
XRN3	0,92	0,42	-0,58	0,00
XRN4	-0,74	-1,17	1,89	3,02
SMG7	0,00	0,00	2,10	2,99
RH6	0,00	-0,05	3,32	4,23
RH8	0,16	0,81	3,60	4,31
RH12	0,13	-0,19	3,32	4,27
RH52	-0,68	-0,81	0,00	1,58
RBP47	-0,42	-0,26	-2,00	-0,58
