# Supplementary material for: An actin remodeling role for Arabidopsis processing bodies revealed by their proximity interactome
Source: EMBO J. 2023 Feb 6;42(9):e111885. doi: 10.15252/embj.2022111885 (PMC10152145; doi:10.15252/embj.2022111885)
Supplement: Supplementary file 6 — Source Data for Figure 2 [file EMBJ-42-e111885-s005.csv]

SUBNETWORK 1						SUBNETWORK 2						SUBNETWORK 3						SUBNETWORK 4
Group	GO_biological_process	Gene_number	Fold_enrichment	FDR		Group	GO_biological_process	Gene_number	Fold_enrichment	FDR		Group	GO_biological_process	Gene_number	Fold_enrichment	FDR		Group	GO_biological_process	Gene_number	Fold_enrichment	FDR
PDL_ANS	positive regulation of cytoplasmic mRNA processing body assembly (GO:0010606)	2	50.8	3.42E-02		AP_ANS	response to external stimulus (GO:0009605)	33	2.4	1.23E-03		AP_ANS	vesicle-mediated transport (GO:0016192)	16	3.55	3.97E-03		PDL_ANS	regulation of actin filament organization (GO:0110053)	4	7.53	4.19E-02
PDL_ANS	regulation of cytoplasmic mRNA processing body assembly (GO:0010603)	2	50.8	3.41E-02		AP_ANS	defense response to other organism (GO:0098542)	22	3.1	1.23E-03		AP_ANS	intracellular transport (GO:0046907)	19	2.94	6.96E-03		PDL_ANS	actin polymerization or depolymerization (GO:0008154)	5	10.16	5.86E-03
PDL_ANS	nuclear-transcribed mRNA catabolic process, nonsense-mediated decay (GO:0000184)	3	15.24	2.93E-02		AP_ANS	response to biotic stimulus (GO:0009607)	28	2.83	4.70E-04		PDL_ANS	protein transport (GO:0015031)	24	2.23	1.06E-02		PDL_ANS	actin filament organization (GO:0007015)	8	4.42	1.43E-02
PDL_ANS	mRNA destabilization (GO:0061157)	5	5.29	4.99E-02		AP_ANS	response to stress (GO:0006950)	48	1.68	4.11E-02		PDL_HS	vacuolar transport (GO:0007034)	10	15.88	1.90E-07		PDL_ANS	actin cytoskeleton organization (GO:0030036)	8	3.87	2.66E-02
PDL_ANS	RNA destabilization (GO:0050779)	5	5.29	4.98E-02		PDL_ANS	cellular response to reactive oxygen species (GO:0034614)	6	9.24	2.56E-03		PDL_HS	vesicle-mediated transport (GO:0016192)	15	5.01	3.79E-05		PDL_ANS	actin filament-based process (GO:0030029)	8	3.56	3.87E-02
PDL_ANS	positive regulation of mRNA metabolic process (GO:1903313)	6	5.25	2.50E-02		PDL_ANS	cellular response to heat (GO:0034605)	6	4.69	3.79E-02		PDL_HS	protein transport (GO:0015031)	11	3.39	2.54E-02		PDL_HS	actin nucleation (GO:0045010)	5	42.07	2.54E-05
PDL_ANS	nuclear-transcribed mRNA catabolic process, deadenylation-independent decay (GO:0031086)	7	50.8	1.93E-07		PDL_ANS	response to endoplasmic reticulum stress (GO:0034976)	11	4.94	9.02E-04		PDL_ANS	UBQ protein catabolic process via the MVB sorting pathway (GO:0043162)	5	13.37	2.23E-03		PDL_HS	actin filament organization (GO:0007015)	5	9.15	1.51E-02
PDL_ANS	RNA decapping (GO:0110154)	8	31.26	1.94E-07		PDL_ANS	response to reactive oxygen species (GO:0000302)	19	6.07	1.36E-07		PDL_HS	UBQ protein catabolic process via the MVB sorting pathway (GO:0043162)	5	44.28	2.07E-05		PDL_HS	actin cytoskeleton organization (GO:0030036)	5	8.01	2.54E-02
PDL_ANS	RNA catabolic process (GO:0006401)	15	7.26	6.47E-07		PDL_ANS	response to heat (GO:0009408)	20	4.18	9.62E-06		PDL_ANS	protein ubiquitination (GO:0016567)	3	0.22	2.09E-02		PDL_HS	actin filament-based process (GO:0030029)	5	7.38	3.37E-02
PDL_ANS	mRNA metabolic process (GO:0016071)	20	2.3	1.60E-02		PDL_ANS	response to abscisic acid (GO:0009737)	22	2.39	7.03E-03		PDL_ANS	proteasomal protein catabolic process (GO:0010498)	17	2.9	3.89E-03		PDL_ANS	positive regulation of cytoskeleton organization (GO:0051495)	3	11.72	4.73E-02
PDL_ANS	ncRNA metabolic process (GO:0034660)	20	2.2	2.29E-02		PDL_ANS	defense response to other organism (GO:0098542)	36	2.3	2.62E-04		PDL_ANS	ubiquitin-dependent protein catabolic process (GO:0006511)	23	2.15	1.73E-02		PDL_HS	cortical cytoskeleton organization (GO:0030865)	4	11.41	2.65E-02
PDL_HS	nuclear-transcribed mRNA catabolic process, deadenylation-independent decay (GO:0031086)	7	> 100	1.20E-10		PDL_ANS	defense response (GO:0006952)	40	2.01	1.47E-03		PDL_ANS	proteolysis involved in cellular protein catabolic process (GO:0051603)	26	2.13	9.35E-03		PDL_HS	cytokinesis by cell plate formation (GO:0000911)	4	9.9	4.05E-02
PDL_HS	positive regulation of cytoplasmic mRNA processing body assembly (GO:0010606)	2	> 100	1.15E-02		PDL_ANS	response to temperature stimulus (GO:0009266)	49	4.02	2.86E-13		PDL_ANS	proteolysis (GO:0006508)	35	2.09	2.33E-03		PDL_HS	regulation of cytoskeleton organization (GO:0051493)	4	9.62	4.35E-02
PDL_HS	regulation of cytoplasmic mRNA processing body assembly (GO:0010603)	2	> 100	1.14E-02		PDL_ANS	response to biotic stimulus (GO:0009607)	50	2.29	6.26E-06		PDL_HS	protein targeting to vacuole (GO:0006623)	5	21.57	4.14E-04		PDL_HS	cytoskeleton organization (GO:0007010)	9	5.39	3.56E-03
PDL_HS	RNA decapping (GO:0110154)	10	> 100	1.03E-14		AP_ANS	flavin-containing compound metabolic process (GO:0042726)	3	22.39	4.47E-02		PDL_HS	establishment of protein localization to vacuole (GO:0072666)	7	21.42	6.97E-06		AP_ANS	cell plate assembly (GO:0000919)	3	23.99	4.05E-02
PDL_HS	nuclear-transcribed mRNA catabolic process, nonsense-mediated decay (GO:0000184)	4	67.31	8.09E-05		AP_ANS	carboxylic acid metabolic process (GO:0019752)	27	3.44	5.07E-05		PDL_HS	process utilizing autophagic mechanism (GO:0061919)	4	12.02	2.29E-02		PDL_HS	regulation of phragmoplast microtubule organization (GO:2000694)	2	> 100	1.81E-02
PDL_HS	nuclear-transcribed mRNA poly(A) tail shortening (GO:0000289)	3	50.48	3.31E-03		AP_ANS	primary metabolic process (GO:0044238)	104	1.59	1.28E-04		PDL_HS	autophagy (GO:0006914)	4	12.02	2.27E-02		PDL_HS	supramolecular fiber organization (GO:0097435)	7	7.75	2.83E-03
PDL_HS	mRNA destabilization (GO:0061157)	13	45.58	9.05E-15		AP_ANS	organic substance metabolic process (GO:0071704)	113	1.59	3.23E-05		PDL_HS	regulation of organelle organization (GO:0033043)	6	6.05	2.84E-02		AP_HS	N/A	N/A	N/A	N/A
PDL_HS	RNA destabilization (GO:0050779)	13	45.58	8.66E-15		AP_ANS	metabolic process (GO:0008152)	119	1.56	3.16E-05		AP_HS	N/A	N/A	N/A	N/A
PDL_HS	positive regulation of mRNA metabolic process (GO:1903313)	14	40.62	2.93E-15		AP_ANS	cellular metabolic process (GO:0044237)	106	1.53	3.78E-04
PDL_HS	mRNA catabolic process (GO:0006402)	20	40.07	3.98E-21		AP_ANS	nitrogen compound metabolic process (GO:0006807)	83	1.49	8.96E-03
PDL_HS	RNA catabolic process (GO:0006401)	20	32.05	5.03E-20		AP_ANS	macromolecule metabolic process (GO:0043170)	73	1.48	4.08E-02
PDL_HS	mRNA metabolic process (GO:0016071)	25	9.54	1.28E-14		AP_HS	cellular nitrogen compound metabolic process (GO:0034641)	28	2.28	5.46E-02
AP_ANS	ribonucleoprotein complex assembly (GO:0022618)	7	5.44	4.03E-02		AP_HS	metabolic process (GO:0008152)	62	1.73	2.95E-03
AP_ANS	ribosome biogenesis (GO:0042254)	13	4.12	5.11E-03		AP_HS	organic substance metabolic process (GO:0071704)	57	1.71	1.19E-02
AP_ANS	ribonucleoprotein complex biogenesis (GO:0022613)	14	3.65	7.10E-03		PDL_ANS	reactive nitrogen species metabolic process (GO:2001057)	4	14.51	7.59E-03
PDL_ANS	regulation of transcription, DNA-templated (GO:0006355)	3	0.07	9.82E-13		PDL_ANS	auxin metabolic process (GO:0009850)	6	5.98	1.52E-02
PDL_ANS	translational elongation (GO:0006414)	6	8.47	3.78E-03		PDL_ANS	lipid metabolic process (GO:0006629)	36	2.07	1.92E-03
PDL_ANS	translation (GO:0006412)	33	3.23	6.93E-07		PDL_ANS	peptide metabolic process (GO:0006518)	52	4.19	7.55E-15
PDL_HS	negative regulation of translation (GO:0017148)	16	37.4	8.78E-17		PDL_ANS	cellular nitrogen compound metabolic process (GO:0034641)	138	2.39	3.27E-19
PDL_HS	regulation of translation (GO:0006417)	18	24.63	2.52E-16		PDL_ANS	macromolecule metabolic process (GO:0043170)	142	1.3	1.30E-02
PDL_ANS	P-body assembly (GO:0033962)	8	25.4	5.73E-07		PDL_ANS	metabolic process (GO:0008152)	353	2.1	1.46E-54
PDL_HS	P-body assembly (GO:0033962)	10	> 100	4.04E-14		PDL_HS	negative regulation of cellular amide metabolic process (GO:0034249)	16	36.39	1.13E-16
PDL_ANS	stress granule assembly (GO:0034063)	5	15.87	1.22E-03		PDL_HS	regulation of protein metabolic process (GO:0051246)	19	8.01	1.04E-09
PDL_ANS	methylguanosine-cap decapping (GO:0110156)	8	33.86	1.31E-07		PDL_HS	negative regulation of metabolic process (GO:0009892)	29	7.78	7.46E-15
PDL_HS	methylguanosine-cap decapping (GO:0110156)	10	> 100	7.40E-15		PDL_HS	negative regulation of cellular metabolic process (GO:0031324)	18	7.11	1.94E-08
PDL_HS	stress granule assembly (GO:0034063)	6	63.11	2.63E-07		PDL_HS	positive regulation of nucleobase-containing compound metabolic process (GO:0045935)	16	4.8	2.73E-05
PDL_HS	non-membrane-bounded organelle assembly (GO:0140694)	12	13.46	2.75E-08		PDL_HS	heterocycle metabolic process (GO:0046483)	31	2.14	2.95E-03
AP_HS	N/A	N/A	N/A	N/A		PDL_HS	cellular nitrogen compound metabolic process (GO:0034641)	37	2.12	6.67E-04
						PDL_HS	macromolecule metabolic process (GO:0043170)	60	1.83	7.96E-05
						PDL_HS	cellular metabolic process (GO:0044237)	73	1.59	4.81E-04
						PDL_HS	primary metabolic process (GO:0044238)	65	1.5	1.36E-02
						PDL_HS	metabolic process (GO:0008152)	73	1.44	1.80E-02
						AP_ANS	fatty acid oxidation (GO:0019395)	5	13.65	7.86E-03
						AP_ANS	lipid oxidation (GO:0034440)	5	10.98	1.63E-02
						AP_ANS	pectin catabolic process (GO:0045490)	7	8	6.80E-03
						AP_ANS	cellular lipid catabolic process (GO:0044242)	6	6.34	4.44E-02
						AP_ANS	polysaccharide catabolic process (GO:0000272)	8	6.26	9.07E-03
						AP_ANS	carbohydrate catabolic process (GO:0016052)	11	5.29	2.94E-03
						AP_ANS	biological process involved in interspecies interaction between organisms (GO:0044419)	28	2.8	5.29E-04
						AP_ANS	cellular localization (GO:0051641)	24	2.78	2.28E-03
						AP_ANS	catabolic process (GO:0009056)	35	2.57	2.60E-04
						AP_ANS	cellular process (GO:0009987)	154	1.42	1.82E-05
						AP_HS	polysaccharide catabolic process (GO:0000272)	6	10.01	5.80E-02
						AP_HS	biosynthetic process (GO:0009058)	27	2.27	5.08E-02
						PDL_ANS	lignin biosynthetic process (GO:0009809)	5	6.05	3.29E-02
						PDL_ANS	cellular lipid catabolic process (GO:0044242)	8	3.83	2.80E-02
						PDL_ANS	lipid catabolic process (GO:0016042)	8	3.5	4.18E-02
						PDL_ANS	embryo development (GO:0009790)	26	2.31	3.23E-03
						PDL_ANS	biological process involved in interspecies interaction between organisms (GO:0044419)	52	2.36	1.39E-06
						PDL_ANS	cellular catabolic process (GO:0044248)	104	4.13	9.23E-31
						PDL_ANS	cellular process (GO:0009987)	418	1.75	1.43E-51
						PDL_HS	regulation of establishment of cell polarity (GO:2000114)	2	67.31	3.38E-02
						PDL_HS	modulation by symbiont of host process (GO:0044003)	2	56.09	4.28E-02
						PDL_HS	trichome branching (GO:0010091)	3	16.83	4.34E-02
						PDL_HS	trichome morphogenesis (GO:0010090)	5	12.75	3.76E-03
						PDL_HS	cell morphogenesis involved in differentiation (GO:0000904)	7	5.01	2.94E-02
						PDL_HS	plant epidermis development (GO:0090558)	8	5	1.37E-02
						PDL_HS	negative regulation of biological process (GO:0048519)	30	4.57	7.37E-10
						PDL_HS	cellular component assembly (GO:0022607)	23	4.44	3.25E-07
						PDL_HS	positive regulation of cellular process (GO:0048522)	22	3.66	1.66E-05
						PDL_HS	cellular component biogenesis (GO:0044085)	28	3.45	1.16E-06
						PDL_HS	catabolic process (GO:0009056)	31	3.43	2.18E-07
						PDL_HS	cellular process (GO:0009987)	112	1.56	3.63E-08
