# Supplementary material for: An actin remodeling role for Arabidopsis processing bodies revealed by their proximity interactome
Source: EMBO J. 2023 Feb 6;42(9):e111885. doi: 10.15252/embj.2022111885 (PMC10152145; doi:10.15252/embj.2022111885)
Supplement: Supplementary file 7 — Source Data for Figure 3 [file EMBJ-42-e111885-s012.zip › EMBOJ-2022-111885_SourceDataForFig3Bleft.csv]

Mock	HS
1,88888889	1,36111111
6,35714286	3,27272727
0,94230769	1,34482759
1,25000000	4,15384615
0,62500000	0,70000000
1,87500000	0,42857143
0,59649123	1,85714286
0,77272727	0,85714286
0,60227273	0,30232558
0,45205479	2,77419355
1,10256410	18,00000000
1,91836735	1,68421053
0,81632653	1,11428571
1,58333333	2,06896552
0,94594595	0,68181818
1,06060606	1,27272727
0,80645161	3,71428571
0,96969697	1,04000000
0,61111111	0,67741935
1,31818182	4,50000000
1,02500000	1,87500000
0,77500000	3,00000000
1,60000000	1,93333333
1,06666667	1,28888889
0,40000000	0,52325581
0,93478261	4,20000000
1,10526316	2,56521739
2,10000000	1,05000000
0,27272727	1,19047619
1,62962963	3,58333333
1,79166667	2,18181818
1,51612903	1,61111111
3,86666667	5,62500000
0,59375000	2,25000000
0,86842105	1,53846154
1,38888889	1,93750000
1,30434783	0,87500000
0,43181818	2,00000000
1,73333333	0,40000000
2,64285714	0,85000000
1,09836066	1,14285714
0,58333333	0,27906977
2,82352941	0,51612903
0,97297297	0,35616438
1,30769231	2,36000000
1,92857143	3,27777778
1,14814815	0,92307692
1,25925926	0,40625000
0,94285714	26,00000000
1,65000000	1,29411765
2,93750000	4,78571429
1,38461538	1,07142857
3,17241379	1,21428571
2,21052632	0,50000000
1,57692308	0,76923077
1,07142857	0,28813559
0,71212121	0,76744186
4,94444444	1,22222222
3,48148148	0,42222222
1,59322034	0,22093023
0,64406780	0,80555556
0,67741935	1,82758621
0,94736842	6,87500000
0,42647059	3,05555556
1,76595745	1,46153846
3,45833333	1,57142857
1,90322581	1,32258065
2,62500000	0,88461538
2,76923077	1,58620690
3,09090909	1,90322581
	1,68000000
	1,96666667
	8,57142857
	0,41860465
	0,18604651
	0,94594595
	0,56756757
	0,70000000
	0,64814815
