# Supplementary material for: An actin remodeling role for Arabidopsis processing bodies revealed by their proximity interactome
Source: EMBO J. 2023 Feb 6;42(9):e111885. doi: 10.15252/embj.2022111885 (PMC10152145; doi:10.15252/embj.2022111885)
Supplement: Supplementary file 7 — Source Data for Figure 3 [file EMBJ-42-e111885-s012.zip › EMBOJ-2022-111885_SourceDataForFig3Bright.csv]

Mock	HS
1,88888889	1,36111111
6,35714286	3,27272727
0,94230769	1,34482759
1,25000000	4,15384615
0,62600000	0,70000000
1,87500000	0,42857143
0,59649123	1,85714286
0,77272727	0,85714286
8,62272730	0,30232558
0,45205479	2,77419355
1,10256410	0,00000000
1,91836735	1,68421053
0,81632653	1,11428571
15,83333330	2,06896552
9,94594595	0,68181818
1,66060606	1,27272727
0,80645161	0,71428571
0,59649123	1,04000000
0,77272727	0,67741935
19,62272730	4,50000000
0,45205479	1,87500000
1,10256410	3,00000000
1,91836735	1,93333333
0,81632653	1,28888889
1,58333333	0,52325581
0,93478261	4,20000000
1,10526316	2,56521739
2,10000000	1,05000000
0,27272727	1,19047619
1,62962963	3,58333333
1,79166667	2,18181818
1,51612903	1,61111111
3,86666667	5,62500000
0,59375000	2,25000000
0,86842105	1,53846154
1,38888889	1,93750000
1,30434783	0,87500000
0,43181818	2,00000000
1,73333333	0,40000000
2,64285714	0,85000000
19,40958000	1,14285714
15,34095700	0,27906977
2,82352941	0,51612903
0,97297297	0,35616438
1,30769231	2,36000000
1,92857143	3,27777778
1,14814815	0,92307692
1,25925926	0,40625000
0,94285714	0,00000000
6,00000000	1,29411765
2,93750000	0,00000000
7,00000000	1,07142857
3,17241379	1,21428571
2,21052632	0,50000000
1,57692308	0,76923077
1,07142857	0,28813559
7,00000000	0,76744186
4,94444444	1,22222222
3,48148148	0,42222222
1,59322034	0,22093023
6,00000000	0,80555556
6,34057000	1,82758621
9,34057900	0,00000000
4,08927340	3,05555556
17,42870000	1,46153846
3,45833333	1,57142857
1,90322581	1,32258065
2,62500000	0,88461538
2,76923077	1,58620690
3,09090909	1,90322581
	1,68000000
	1,96666667
	0,00000000
	0,41860465
	0,18604651
	0,94594595
	0,56756757
	0,70000000
	0,64814815
