# Supplementary material for: An actin remodeling role for Arabidopsis processing bodies revealed by their proximity interactome
Source: EMBO J. 2023 Feb 6;42(9):e111885. doi: 10.15252/embj.2022111885 (PMC10152145; doi:10.15252/embj.2022111885)
Supplement: Supplementary file 8 — Source Data for Figure 4 [file EMBJ-42-e111885-s011.zip › EMBOJ-2022-111885_SourceDataForFig4Alower.csv]

Distance (μm)	3	2	1
0,0000000	46,5000	71,6667	73,4444
0,0012500	36,1667	69,8667	82,7130
0,0025000	38,8929	74,0984	84,8333
0,0037500	48,2429	75,2667	83,7778
0,0050000	48,2929	76,6222	83,0556
0,0062500	45,4960	80,3968	83,6389
0,0075000	46,9262	82,8191	83,7500
0,0087500	48,3556	85,0000	84,0741
0,0100000	51,7937	85,0000	83,8241
0,0112500	52,7238	84,8857	82,3333
0,0125000	49,1071	79,1905	83,3241
0,0137500	46,9302	79,6571	84,9722
0,0150000	49,2190	79,0952	84,9167
0,0162500	49,6270	72,9175	84,8148
0,0175000	51,3167	76,3111	84,8056
0,0187500	56,1548	77,8571	84,0833
0,0200000	52,5365	74,8540	82,8611
0,0212500	45,8405	68,7397	82,6389
0,0225000	49,3286	60,8571	83,4167
0,0237500	58,3016	59,7524	84,2593
0,0250000	60,2381	63,9683	84,1852
0,0262500	70,5167	69,2667	84,5000
0,0275000	83,5476	78,9238	84,9074
0,0287500	84,4849	83,4381	85,0000
0,0300000	84,6833	84,4095	82,5833
0,0312500	84,9127	85,0000	75,9074
0,0325000	83,0794	85,0000	69,2593
0,0337500	71,4429	85,0000	70,1944
0,0350000	49,0111	85,0000	72,7407
0,0362500	32,2460	85,0000	70,7315
0,0375000	26,8214	78,5238	73,2778
