# Supplementary material for: An actin remodeling role for Arabidopsis processing bodies revealed by their proximity interactome
Source: EMBO J. 2023 Feb 6;42(9):e111885. doi: 10.15252/embj.2022111885 (PMC10152145; doi:10.15252/embj.2022111885)
Supplement: Supplementary file 8 — Source Data for Figure 4 [file EMBJ-42-e111885-s011.zip › EMBOJ-2022-111885_SourceDataForFig4Aright.csv]

	1	2	3
PBs	84	55	21
PM	12	40	8
Edge/vertex	4	5	71
