# Supplementary material for: An actin remodeling role for Arabidopsis processing bodies revealed by their proximity interactome
Source: EMBO J. 2023 Feb 6;42(9):e111885. doi: 10.15252/embj.2022111885 (PMC10152145; doi:10.15252/embj.2022111885)
Supplement: Supplementary file 9 — Source Data for Figure 6 [file EMBJ-42-e111885-s010.zip › EMBOJ-2022-111885_SourceDataForFig6Blower.csv]

1	2	3
0,9	12,3000	18,3200
7,9	26,4000	23,1645
12,7	21,3000	26,6100
12,9	23,2000	26,3330
11,3	20,4000	38,6500
8,3	22,3000	30,2200
6,4	24,1000	21,2300
6,5	27,3000	28,3600
12,3	26,4000	29,3300
15,0	17,9000	19,3300
14,8	11,2300	22,3690
15,5	19,3000	15,3216
13,0	26,3000	23,3220
14,0	14,5200	25,3230
18,0	16,3120	23,3250
21,0	39,6521	18,2230
12,0	12,5460	30,2232
2,4	13,2498	28,4090
