# Supplementary material for: An actin remodeling role for Arabidopsis processing bodies revealed by their proximity interactome
Source: EMBO J. 2023 Feb 6;42(9):e111885. doi: 10.15252/embj.2022111885 (PMC10152145; doi:10.15252/embj.2022111885)
Supplement: Supplementary file 9 — Source Data for Figure 6 [file EMBJ-42-e111885-s010.zip › EMBOJ-2022-111885_SourceDataForFig6Dlower.csv]

WT	scar1234	WT	brk1
62	92	34	76
74	70	64	70
90	90	52	90
77	142	66	42
51	100	15	27
68	54	46	54
43	122	33	22
72	187	27	87
58	64	21	64
64	84	27	84
58	92	58	92
99	96	19	96
52	152	52	52
51	154	51	35
40	87	40	87
38	47	38	47
34	84	42	65
55	68	28	86
56	46	56	64
92	38	32	38
68	51	28	23
53	78	35	24
		21	48
		6	23
		8	28
		18	93
