# Supplementary material for: An actin remodeling role for Arabidopsis processing bodies revealed by their proximity interactome
Source: EMBO J. 2023 Feb 6;42(9):e111885. doi: 10.15252/embj.2022111885 (PMC10152145; doi:10.15252/embj.2022111885)
Supplement: Supplementary file 9 — Source Data for Figure 6 [file EMBJ-42-e111885-s010.zip › EMBOJ-2022-111885_SourceDataForFig6D.csv]

WT	WT	WT	scar1234	scar1234	scar1234
1	2	3	1	2	3
20	45	95	5	5	2
21	58	98	4	8	5
18	61	96	5	7	12
13	82	98	8	9	11
17	56	95	9	12	0
22	87	100	0	0	14
13	38	85	1	1	14
12	42	67	0	3	25
8	56	76	0	5	23
6	27	48	0	8	23
12	43	63	0	13	7
