# Supplementary material for: An actin remodeling role for Arabidopsis processing bodies revealed by their proximity interactome
Source: EMBO J. 2023 Feb 6;42(9):e111885. doi: 10.15252/embj.2022111885 (PMC10152145; doi:10.15252/embj.2022111885)
Supplement: Supplementary file 9 — Source Data for Figure 6 [file EMBJ-42-e111885-s010.zip › EMBOJ-2022-111885_SourceDataForFig6C.csv]

SCAR2	BRK1	SPI
12	1	1
10	11	0
12	1	0
14	12	0
12	1	0
11	1	0
9	19	0
12	1	0
13	1	0
14	22	0
16	12	1
13	12	0
15	2	0
13	0	0
16	8	0
20	2	0
21	0	0
20	2	1
18	4	0
17	1	0
22	1	0
6	2	0
0	1	0
0	23
2	24
2	18
3	36
4	1
3	24
23	12
44	12
9
12
13
14
16
13
15
13
16
20
21
20
18
17
22
6
0
0
2
2
3
4
3
23
44
9
12
13
14
16
13
15
13
16
20
21
20
18
17
22
6
0
0
2
2
3
4
3
23
44
16
20
21
20
18
17
22
6
0
0
2
2
3
4
4
3
23
44
16
20
21
22
