# Supplementary material for: An actin remodeling role for Arabidopsis processing bodies revealed by their proximity interactome
Source: EMBO J. 2023 Feb 6;42(9):e111885. doi: 10.15252/embj.2022111885 (PMC10152145; doi:10.15252/embj.2022111885)
Supplement: Supplementary file 9 — Source Data for Figure 6 [file EMBJ-42-e111885-s010.zip › EMBOJ-2022-111885_SourceDataForFig6A.csv]

	DCP1-GFP	DCP1-GFP	DCP1-GFP	SCAR2-mCherry	SCAR2-mCherry	SCAR2-mCherry
0,00000	89,0000			110,0000
0,00125	89,0000			110,9399
0,00250	88,2207			111,7793
0,00375	87,3310			112,0000
0,00500	87,0000			112,5586
0,00625	86,5517			113,0000
0,00750	86,0000			113,0000
0,00875	85,7724			113,0000
0,01000	84,9580			113,0000
0,01125	85,0965			113,0000
0,01250	85,5517			113,0000
0,01375	86,0069			113,0000
0,01500	86,4621			113,0000
0,01625	86,9172			113,0000
0,01750	87,3724			113,0000
0,01875	87,8276			113,2854
0,02000	88,5655			114,0000
0,02125	89,4759			114,0000
0,02250	90,1931			114,0000
0,02375	90,6483			114,0000
0,02500	91,7325			114,0000
0,02625	91,1400			114,0000
0,02750	92,1586			114,0000
0,02875	93,4690			114,0000
0,03000	94,2759			114,0000
0,03125	95,8621			113,3793
0,03250	97,9655			112,1655
0,03375	99,3103			111,9880
0,03500	100,6552			110,6439
0,03625	103,2000			110,0000
0,03750	105,6552			110,0000
0,03875	109,6947			109,9536
0,04000	113,5730			110,0000
0,04125	116,1719			109,9793
0,04250	120,8966			109,5241
0,04375	126,0000			108,9405
0,04500	129,5831			107,2276
0,04625	133,0545			106,3172
0,04750	137,6642			105,7034
0,04875	141,4000			105,2483
0,05000	144,7420			104,7931
0,05125	148,4483			104,3379
0,05250	151,5862			103,4000
0,05375	154,1172			101,8552
0,05500	157,1379			101,0000
0,05625	159,3793			101,0178
0,05750	160,7655			101,0574
0,05875	162,4716			101,3931
0,06000	164,3862			102,6585
0,06125	166,8207			103,0000
0,06250	169,0690			104,4483
0,06375	170,4828			106,7448
0,06500	171,6759			109,0483
0,06625	173,1241			112,6069
0,06750	173,5445			116,1655
0,06875	174,0000			119,7241
0,07000	173,5812			122,8639
0,07125	173,9448			126,8254
0,07250	174,0800			129,8000
0,07375	175,4157			131,9793
0,07500	175,7586			134,5921
0,07625	176,0069			137,0414
0,07750	177,4138			139,7852
0,07875	180,4690			142,4377
0,08000	182,8138			145,0677
0,08125	185,4828			147,3425
0,08250	189,5682			149,6414
0,08375	193,2324			152,7883
0,08500	196,4897			155,3035
0,08625	199,9724			158,4414
0,08750	203,8276			161,1724
0,08875	208,6138			163,7904
0,09000	213,4276			166,4621
0,09125	216,5724			170,0828
0,09250	218,8828			172,4138
0,09375	222,7241			176,0381
0,09500	227,2138			178,9862
0,09625	230,1931			181,6965
0,09750	232,4069			184,9952
0,09875	235,1172			188,1703
0,10000	238,8252			189,9310
0,10125	241,1517			193,0012
0,10250	243,3172			194,9034
0,10375	246,4552			197,5241
0,10500	249,1724			199,4621
0,10625	250,5921			201,8621
0,10750	251,4345			204,6759
0,10875	252,8000			207,5600
0,11000	254,0552			209,8690
0,11125	254,5103			212,1793
0,11250	254,9655			213,0690
0,11375	255,0000			213,9586
0,11500	255,0000			215,6965
0,11625	255,0000			216,4069
0,11750	255,0000			216,2138
0,11875	255,0000			215,7586
0,12000	255,0000			215,4269
0,12125	255,0000			214,6965
0,12250	255,0000			213,7862
0,12375	255,0000			212,7517
0,12500	255,0000			210,9310
0,12625	255,0000			209,0868
0,12750	255,0000			207,2897
0,12875	255,0000			205,4690
0,13000	255,0000			203,9862
0,13125	255,0000			202,6207
0,13250	254,7517			201,2350
0,13375	254,2966			199,6759
0,13500	254,0000			198,5938
0,13625	254,0000			197,5342
0,13750	253,8621			195,8430
0,13875	252,9517			195,3094
0,14000	252,0414			194,6902
0,14125	251,5655			195,1931
0,14250	251,1104			195,2671
0,14375	250,3103			194,4174
0,14500	249,4000			194,4000
0,14625	249,0000			194,4229
0,14750	249,0000			193,2957
0,14875	249,8907			193,8907
0,15000	250,0000			193,5291
0,15125	250,6483			193,0759
0,15250	251,0000			193,7833
0,15375	251,0000			194,0000
0,15500	251,4414			195,2000
0,15625	251,8965			196,8145
0,15750	252,0000			197,0000
0,15875	252,0000			197,0000
0,16000	252,0000			197,6463
0,16125	251,2345			197,2828
0,16250	251,0000			196,8276
0,16375	249,9103			196,9172
0,16500	248,1310			196,6690
0,16625	246,1774			194,6985
0,16750	243,3655			192,8084
0,16875	240,6897			190,5054
0,17000	238,0207			187,3993
0,17125	234,4690			185,0414
0,17250	232,4552			182,9300
0,17375	230,6759			178,5781
0,17500	228,3448			174,2759
0,17625	226,3002			170,5829
0,17750	224,5210			165,9900
0,17875	222,3793			160,3094
0,18000	219,8000			157,8000
0,18125	218,0000			156,0000
0,18250	217,5448			151,4808
0,18375	217,7991			147,1319
0,18500	218,0000			143,9931
0,18625	218,0000			142,4414
0,18750	217,4483			142,0000
0,18875	216,5379			141,7530
0,19000	216,0000			141,0000
0,19125	216,0000			140,8828
0,19250	215,9034			140,0966
0,19375	215,4483			140,5517
0,19500	215,0000			141,0000
0,19625	215,6759			141,0000
0,19750	216,5655			141,5655
0,19875	217,0000			142,0000
0,20000	217,0000			142,3448
0,20125	216,5310			142,7835
0,20250	214,8759			143,0000
0,20375	213,9586			142,4207
0,20500	211,2897			141,0552
0,20625	207,0345			139,6076
0,20750	203,9517			137,8456
0,20875	200,1458			136,9586
0,21000	195,2345			134,6690
0,21125	190,1655			132,2276
0,21250	186,4138			131,3912
0,21375	182,7862			130,5625
0,21500	176,4078			130,7103
0,21625	169,5288			130,2552
0,21750	164,2800			129,9600
0,21875	158,6243			130,0000
0,22000	152,3830			129,5950
0,22125	146,6903			130,6000
0,22250	141,9448			131,9867
0,22375	139,9793			131,8699
