# Supplementary material for: An actin remodeling role for Arabidopsis processing bodies revealed by their proximity interactome
Source: EMBO J. 2023 Feb 6;42(9):e111885. doi: 10.15252/embj.2022111885 (PMC10152145; doi:10.15252/embj.2022111885)
Supplement: Supplementary file 10 — Source Data for Figure 7 [file EMBJ-42-e111885-s014.zip]

Archive with 7 entries (6 files):
- EMBOJ-2022-111885_SourceDataForFig7A left.csv
- __MACOSX/
- __MACOSX/._EMBOJ-2022-111885_SourceDataForFig7A left.csv
- EMBOJ-2022-111885_SourceDataForFig7Aright.csv
- __MACOSX/._EMBOJ-2022-111885_SourceDataForFig7Aright.csv
- EMBOJ-2022-111885_SourceDataForFig7B.csv
- __MACOSX/._EMBOJ-2022-111885_SourceDataForFig7B.csv
