# Supplementary material for: An actin remodeling role for Arabidopsis processing bodies revealed by their proximity interactome
Source: EMBO J. 2023 Feb 6;42(9):e111885. doi: 10.15252/embj.2022111885 (PMC10152145; doi:10.15252/embj.2022111885)
Supplement: Supplementary file 10 — Source Data for Figure 7 [file EMBJ-42-e111885-s014.zip › EMBOJ-2022-111885_SourceDataForFig7A left.csv]

DCP1	DCP1S237A	DCP1S237D
0,0956	0,1020	0,0422
0,1000	0,1020	0,0538
0,1000	0,1020	0,0313
0,0494	0,1020	0,0390
0,0494	0,0976	0,0406
0,0357	0,0859	0,0365
0,0687	0,0859	0,0281
0,0683	0,0956	0,0462
0,1008	0,0956	0,0462
0,0719	0,0727	0,0237
0,0719	0,0870	0,0237
0,0719	0,0842	0,0317
0,0719	0,0851	0,0402
0,1000	0,1707	0,0253
0,0968	0,1647	0,0253
0,1024	0,1618	0,0269
0,1024	0,1855	0,0341
0,0470	0,1948	0,0285
0,0502	0,1948	0,0285
0,0791	0,1948	0,0390
0,1024	0,1024	0,0390
0,1024	0,1024	0,0390
0,1004	0,1988	0,0293
0,1004	0,1988	0,0438
0,1004	0,0972	0,0474
0,0899	0,0972	0,0333
0,0899	0,0912	0,0466
0,0787	0,0988	0,0482
0,0743	0,0988	0,0261
0,0851	0,0578	0,0261
0,0839	0,1024	0,0357
0,0883	0,0841	0,0357
0,0948	0,0871	0,0390
0,1012	0,1004	0,0526
0,1024	0,1024	0,0265
0,0980	0,1024	0,0382
0,0867		0,0382
0,0887		0,0349
0,0887		0,0422
0,0703		0,0458
0,0703		0,0341
0,0703		0,0317
0,0727		0,0317
0,0727		0,0285
0,0727		0,0321
0,0835		0,0285
0,0835		0,0462
0,0767		0,0462
0,0835		0,0494
0,0663		0,0494
0,0622		0,0570
0,0727		0,0394
		0,0394
		0,0394
		0,0402
		0,0325
		0,0241
