# Supplementary material for: An actin remodeling role for Arabidopsis processing bodies revealed by their proximity interactome
Source: EMBO J. 2023 Feb 6;42(9):e111885. doi: 10.15252/embj.2022111885 (PMC10152145; doi:10.15252/embj.2022111885)
Supplement: Supplementary file 10 — Source Data for Figure 7 [file EMBJ-42-e111885-s014.zip › EMBOJ-2022-111885_SourceDataForFig7Aright.csv]

DCP1	DCP1S237A	DCP1S237D
22	23	17
12	22	22
23	22	25
22	12	28
12	11	32
11	10	19
13	9	28
11	22	18
12	23	11
16	11	9
14	12	11
15	11	13
14	16	18
18	18	21
17	16	8
12	11	22
14	8	7
11	7	23
12	12	24
14	16	32
12	23	31
13	16	28
