# Supplementary material for: An actin remodeling role for Arabidopsis processing bodies revealed by their proximity interactome
Source: EMBO J. 2023 Feb 6;42(9):e111885. doi: 10.15252/embj.2022111885 (PMC10152145; doi:10.15252/embj.2022111885)
Supplement: Supplementary file 10 — Source Data for Figure 7 [file EMBJ-42-e111885-s014.zip › EMBOJ-2022-111885_SourceDataForFig7B.csv]

1	2	3
12	22	23
13	24	22
12	21	25
14	25	26
16	21	28
5	23	32
2	26	18
4	29	28
12	28	29
15	27	18
17	21	22
18	15	37
12	13	23
14	14	24
18	25	34
8	29	34
1	32	38
1	23	38
0	12	26
