# Supplementary material for: An actin remodeling role for Arabidopsis processing bodies revealed by their proximity interactome
Source: EMBO J. 2023 Feb 6;42(9):e111885. doi: 10.15252/embj.2022111885 (PMC10152145; doi:10.15252/embj.2022111885)
Supplement: Supplementary file 11 — Source Data for Figure 8 [file EMBJ-42-e111885-s001.zip › EMBOJ-2022-111885_SourceDataForFig8A.csv]

Distance	WT	dcp1-1
0,000000	32202,0000	31024,2000
0,001250	34483,0000	32154,7700
0,002500	37165,0000	32722,8200
0,003750	39559,0000	32764,2400
0,005000	41179,0000	33019,7300
0,006250	41781,0000	33401,8600
0,007500	40605,0000	33707,9300
0,008750	40578,4961	33689,1100
0,010000	40214,1914	33573,5600
0,011250	39166,7227	33527,6400
0,012500	37962,0469	33767,3800
0,013750	38251,3984	33809,1200
0,015000	40856,4414	33676,2700
0,016250	44559,2305	33615,7800
0,017500	48700,1914	33569,4800
0,018750	53451,7734	33362,2900
0,020000	57522,1758	32807,2000
0,021250	60451,3867	31914,3800
0,022500	62013,5078	30622,9500
0,023750	63652,7188	28586,3100
0,025000	64672,8594	26554,0600
0,026250	64189,1953	25467,3300
0,027500	63176,7891	25554,6000
0,028750	61545,2383	27595,2500
0,030000	59869,9219	29584,9800
0,031250	58122,3398	31138,0500
0,032500	56384,7383	31511,7000
0,033750	54714,0195	30582,0700
0,035000	53258,3398	28963,4800
0,036250	52189,1992	27583,0900
0,037500	51449,9414	26938,8200
0,038750	50865,1992	27319,7300
0,040000	50269,2383	27331,2900
0,041250	49596,8594	27091,9100
0,042500	48882,6016	27044,7300
0,043750	48289,2188	27397,5400
0,045000	47961,9414	28203,0200
0,046250	48132,1797	29091,5600
0,047500	49178,7188	29963,4800
0,048750	51488,8008	30035,5200
0,050000	54279,3789	29961,7200
0,051250	56010,8789	30228,5000
0,052500	56108,7617	30509,6600
0,053750	54823,6406	30902,8000
0,055000	53289,4609	31036,5700
0,056250	53006,1406	30888,0300
0,057500	53433,4219	30347,4800
0,058750	53673,3008	29612,6600
0,060000	53078,1797	29134,7600
0,061250	51463,1406	29266,9600
0,062500	49066,1016	30701,3500
0,063750	46187,0195	31819,5400
0,065000	43424,1992	32507,5300
0,066250	41021,0586	32720,4100
0,067500	38988,1211	33033,5900
0,068750	37344,9609	33377,5800
0,070000	36082,6992	33602,0000
0,071250	35037,5781	33553,0700
0,072500	33935,5781	33266,9200
0,073750	32861,0898	32765,0400
0,075000	31961,6992	31681,6500
0,076250	31454,3398	30236,6600
0,077500	31483,0996	28751,9100
0,078750	31825,0195	27807,4400
0,080000	32236,6191	27261,4100
0,081250	32207,6895	27400,3500
0,082500	31796,4258	27538,5100
0,083750	31954,8965	27723,5100
0,085000	33291,2227	28234,6300
0,086250	35972,1367	28963,8100
0,087500	39293,8203	30478,1300
0,088750	41889,9609	32095,5800
0,090000	43555,0781	32870,4000
0,091250	44640,6992	32508,0800
0,092500	45200,8594	31224,2900
0,093750	45173,9609	29124,7500
0,095000	44847,5586	26257,9700
0,096250	43523,8984	22847,3900
0,097500	42924,2539	20055,5500
0,098750	43131,7617	18778,9600
0,100000	44914,0000	19354,4600
0,101250	46490,8008	20238,0400
0,102500	47927,5000	19865,9400
0,103750	49047,8008	19224,2000
0,105000	48922,4805	19250,9500
0,106250	47902,5273	20897,1400
0,107500	46216,8398	23179,0700
0,108750	44248,0000	25791,0700
0,110000	42093,9688	27506,1800
0,111250	39977,3008	28570,4600
0,112500	38428,1211	29428,1000
0,113750	37234,7617	30434,1200
0,115000	36062,3594	31279,4000
0,116250	34835,1602	32029,7000
0,117500	33125,3984	32312,1300
0,118750	30423,7598	31987,7800
0,120000	26900,7207	30893,5400
0,121250	23445,6797	29454,3800
0,122500	21437,6797	28014,1300
0,123750	22987,4395	26947,9500
0,125000	26678,7207	26129,1600
0,126250	30291,4395	25566,7900
0,127500	32812,5586	27100,2000
0,128750	34019,1602	29086,2000
0,130000	34656,9219	30768,6000
0,131250	35217,0000	31965,0000
0,132500	35871,9609	32563,8000
0,133750	36699,8789	32598,6000
0,135000	37522,7617	33516,6000
0,136250	38077,6406	34019,4000
0,137500	38292,4414	33667,8000
0,138750	38522,8398	31860,6000
0,140000	39470,1211	31281,0000
0,141250	40913,8008	30954,6000
0,142500	42212,3594	30949,8000
0,143750	42935,8008	31242,6000
0,145000	42751,7188	30348,6900
0,146250	42377,6406	29814,1900
0,147500	41708,8555	29596,0100
0,148750	40997,0000	29470,9800
0,150000	41109,5781	29468,8000
0,151250	42262,9922	29616,4800
0,152500	44028,1992	30072,1900
0,153750	44650,1992	30093,3400
0,155000	43137,8555	29874,8200
0,156250	41438,5547	30255,9400
0,157500	41210,6094	30757,3400
0,158750	42062,2617	29778,0700
0,160000	44126,7812	29576,7500
0,161250	46890,4609	29769,8600
0,162500	48627,7188	30177,9300
0,163750	48696,8984	30666,3800
0,165000	47817,6602	31146,0300
0,166250	46373,5391	32004,6000
0,167500	44628,6016	32529,3400
0,168750	42799,8203	33152,2400
0,170000	41304,1406	33593,3400
0,171250	40506,7617	33509,0900
0,172500	40515,2383	33461,0300
0,173750	41267,6797	32324,3300
0,175000	42305,0781	30109,7000
0,176250	43121,3203	27945,5900
0,177500	43666,6211	26584,2800
0,178750	44178,6016	26035,0100
0,180000	44772,2617	26462,7900
0,181250	45347,2617	26874,3100
0,182500	45824,3008	26348,3300
0,183750	46222,6797	26198,3300
0,185000	46569,2617	25937,6500
0,186250	46778,9805	26024,9600
0,187500	46689,3008	26512,0100
0,188750	46208,1602	27334,1000
0,190000	45300,7812	28194,4500
0,191250	44388,8984	29066,2800
0,192500	43937,9805	29833,4600
0,193750	44060,3398	30632,1800
0,195000	44871,7383	31502,2900
0,196250	46407,8398	32463,0700
0,197500	48154,1406	33204,6200
0,198750	49408,0781	33728,7300
0,200000	49716,3203	33702,1700
0,201250	48826,1211	33440,7800
0,202500	46881,1602	32901,9200
0,203750	44475,7383	31794,1400
0,205000	42707,6406	30169,5000
0,206250	42955,7812	28028,3500
0,207500	44529,6992	25567,9100
0,208750	45420,3789	22889,0600
0,210000	44769,9609	20097,1300
0,211250	42446,8984	17085,1100
0,212500	40875,0586	14328,1300
0,213750	41597,0586	12864,3300
0,215000	43561,0391	13471,6200
0,216250	45965,0391	17061,4500
0,217500	47945,7383	22806,6500
0,218750	48976,0781	27491,4600
0,220000	49149,5195	29524,3500
0,221250	48890,3398	30293,4000
0,222500	48737,5195	30145,5600
0,223750	49037,3789	30028,4400
0,225000	49557,0195	29901,0000
0,226250	49803,0000	30646,9200
0,227500	49359,3008	31761,2400
0,228750	48236,3398	31063,4600
0,230000	46766,3008	29861,5400
0,231250	45198,3398	28617,1400
0,232500	43663,9609	26857,7000
0,233750	42265,0195	25011,7700
0,235000	41167,9609	24865,9700
0,236250	40461,8398	23446,6600
0,237500	40149,8398	20466,7500
0,238750	42008,6797	19591,2700
0,240000	44643,7148	21309,2200
0,241250	46206,4258	24557,1500
0,242500	45977,4805	28499,9300
0,243750	45392,3203	31075,9800
0,245000	46564,7383	30071,2800
0,246250	48722,8945	31700,9000
0,247500	51658,7617	32218,8200
0,248750	52815,8008	30215,3800
0,250000	54356,2148	28436,5600
0,251250	57603,2734	27382,3700
0,252500	60547,8438	26692,6300
0,253750	62457,9141	27091,1500
0,255000	63772,4492	27984,2400
0,256250	64957,9609	28923,5300
0,257500	65422,3203	29095,5900
0,258750	65506,8828	28750,5900
0,260000	65521,9844	28292,8600
0,261250	65507,4375	28856,8100
0,262500	64944,2148	29872,6800
0,263750	64075,1602	30877,2200
0,265000	62709,8359	31434,1200
0,266250	60697,4492	31557,9800
0,267500	59345,1992	31792,3700
0,268750	58863,0781	32063,6000
0,270000	55631,9609	31224,0500
0,271250	52628,3984	30384,9800
0,272500	51371,6992	29946,0700
0,273750	51055,1289	29970,5200
0,275000	51456,2852	30311,2200
0,276250	52059,7500	30734,8500
0,277500	52190,8555	31006,2800
0,278750	52049,3203	31076,3300
0,280000	51083,2617	30479,6100
0,281250	48127,6406	28736,5900
0,282500	44797,0195	25338,6400
0,283750	42787,5586	22091,6700
0,285000	42636,2812	19172,0100
		17310,2000
		15574,3200
		14759,2800
		15799,6800
		17913,3600
		19619,2800
		19354,2000
		15878,4000
		10592,8800
		6869,7600
		7132,3200
		10811,4300
		14531,0500
		18205,4100
		22079,2300
		25937,0900
		28817,3000
		30321,8200
		30689,6900
		30146,1800
		29021,6900
		28343,3500
		27798,9300
		26846,7100
		26040,1800
		26945,5900
		28509,5900
		30196,8100
		31383,3500
		31624,5500
		30668,9400
		28575,5000
		25614,9600
		22278,9200
		19547,3500
		18534,0400
		19120,6500
		21072,2400
		22882,3500
		23600,1400
		23664,6000
		22550,3300
		21373,8500
		20783,4000
		23677,8000
		26728,2000
		29129,4000
		30616,2000
		31103,4000
		30756,6000
		30778,2000
		31121,4000
		31858,3100
		32733,1600
		33430,8500
		33551,8600
		33254,7900
		32763,7700
		32522,7100
		32451,4100
		32572,5100
		32866,0100
		33227,9000
		33629,1300
		34170,8700
		34643,3200
		34591,0800
		33616,8000
		32341,9200
		30996,3800
		29280,6800
		27746,1200
		26864,2200
		26131,4000
		25323,4500
		24240,0000
		22706,7700
		20723,6600
		19767,0900
		19780,1800
		20809,5700
		21654,4200
		21133,9600
		19072,5500
		16809,6500
		15014,7100
		13940,7500
		13366,2500
		13107,2900
		13860,6500
		15289,6300
		16905,1700
		18232,7000
		18921,6500
		18826,3700
		18682,9200
		19070,5300
		20416,7000
		22862,4500
		25902,2200
		28665,8900
		30855,7300
		31924,3000
		32489,4200
		32587,3600
		32133,6500
		31543,2600
		30756,8400
		30140,7600
		29765,3200
		29323,4400
		28660,8300
		27721,0100
		26764,9400
		26173,1600
		26466,1500
		27083,1400
		27863,7000
		28484,1000
		28414,2000
		28130,4000
		27953,5100
		28257,0100
		29031,1100
		30028,8500
		30895,9300
		31714,2800
		32384,6800
		32815,5200
		32959,0900
		32394,5100
		31763,2300
		31554,5000
		31706,8700
		32024,8300
		32425,8000
		32778,1900
		33107,9600
		33260,0200
		32510,2800
		31720,1800
		31515,0400
		30885,8000
		29926,6200
		28780,4000
		27822,8700
		27379,9800
		27201,9400
		28191,9400
		29680,2800
		31155,0900
		32144,4000
		32381,9300
		32286,9500
		32215,2400
		32119,9900
		32130,8300
		32407,8000
		32814,3600
		33398,2000
		33677,7700
		33429,8000
		32977,1400
		32345,8800
		31663,7500
		31087,7000
		30833,3400
		31266,9600
		31825,9900
		32170,1500
		32064,9700
		31470,2600
		30668,4400
		29981,8800
		29415,6700
		28899,1100
		28389,8800
		27873,2900
		27354,3800
		26815,5000
		26308,7600
		25817,5600
		25327,0100
