# Supplementary material for: An actin remodeling role for Arabidopsis processing bodies revealed by their proximity interactome
Source: EMBO J. 2023 Feb 6;42(9):e111885. doi: 10.15252/embj.2022111885 (PMC10152145; doi:10.15252/embj.2022111885)
Supplement: Supplementary file 11 — Source Data for Figure 8 [file EMBJ-42-e111885-s001.zip › EMBOJ-2022-111885_SourceDataForFig8B.csv]

WT	dcp1-1	dcp1-3	dcp2-1	dcp5-1	pat1	xrn4-5	scar1234	brk1	arpc5	DCP1	DCP1S237A	DCPS237D
72,000	11,000	11,000	73,000	71,000	67,000	43,000	33,000	32,233	13,000	73,000	99,000	12,000
70,000	18,000	28,000	28,000	64,000	78,000	70,000	17,000	7,648	7,000	68,000	92,000	10,000
67,000	12,000	14,000	97,000	54,000	77,000	77,000	28,000	13,295	26,000	57,000	96,000	17,000
55,000	12,000	26,000	53,000	61,000	53,000	63,000	23,000	52,721	18,000	55,000	98,000	15,000
52,000	11,000	28,000	78,000	87,000	68,000	68,000	13,000	42,099	29,300	62,000	98,000	28,000
75,000	5,000	36,000	75,000	57,000	65,000	65,000	11,000	9,230	23,000	78,000	100,000	5,000
46,000	2,000	24,000	76,000	66,000	61,000	46,000	28,000	49,200	27,000	54,000	97,000	5,000
62,000	0,000	11,000	52,000	75,000	53,000	58,000	38,000	41,089	29,700	72,000	92,000	12,000
67,000	32,000	44,000	78,000	87,000	78,000	78,000	27,000	28,234	34,000	67,000	100,000	47,000
82,000	32,000	32,000	66,000	65,000	68,000	78,000	8,000	27,343	13,234	58,000	92,000	32,000
73,000	43,000	22,000	98,000	78,000	89,000	52,000	28,000	43,000	14,000	78,000	99,000	2,000
64,000							32,000	49,200	29,300	45,000	100,000	5,000
							8,000	41,089	23,000	62,000	92,000	5,000
								28,234	27,000	68,000	93,000	12,000
									29,700	46,000	100,000	47,000
											100,000
