# Supplementary material for: An actin remodeling role for Arabidopsis processing bodies revealed by their proximity interactome
Source: EMBO J. 2023 Feb 6;42(9):e111885. doi: 10.15252/embj.2022111885 (PMC10152145; doi:10.15252/embj.2022111885)
Supplement: Supplementary file 11 — Source Data for Figure 8 [file EMBJ-42-e111885-s001.zip › EMBOJ-2022-111885_SourceDataForFig8Aleft_numericaldata.csv]

wt	dcp1-3
70	22
80	26
73	23
76	25
74	12
78	55
58	11
66	22
82	28
