# Supplementary material for: An actin remodeling role for Arabidopsis processing bodies revealed by their proximity interactome
Source: EMBO J. 2023 Feb 6;42(9):e111885. doi: 10.15252/embj.2022111885 (PMC10152145; doi:10.15252/embj.2022111885)
Supplement: Supplementary file 12 — Source Data for Figure 9 [file EMBJ-42-e111885-s008.zip]

Archive with 13 entries (12 files):
- EMBOJ-2022-111885_SourceDataForFig9Bright.csv
- __MACOSX/
- __MACOSX/._EMBOJ-2022-111885_SourceDataForFig9Bright.csv
- EMBOJ-2022-111885_SourceDataForFig9A.csv
- __MACOSX/._EMBOJ-2022-111885_SourceDataForFig9A.csv
- EMBOJ-2022-111885_SourceDataForFig9Blower3.csv
- __MACOSX/._EMBOJ-2022-111885_SourceDataForFig9Blower3.csv
- EMBOJ-2022-111885_SourceDataForFig9Blower2.csv
- __MACOSX/._EMBOJ-2022-111885_SourceDataForFig9Blower2.csv
- EMBOJ-2022-111885_SourceDataForFig9Ctop.csv
- __MACOSX/._EMBOJ-2022-111885_SourceDataForFig9Ctop.csv
- EMBOJ-2022-111885_SourceDataForFig9Bupper.csv
- __MACOSX/._EMBOJ-2022-111885_SourceDataForFig9Bupper.csv
