# Supplementary material for: An actin remodeling role for Arabidopsis processing bodies revealed by their proximity interactome
Source: EMBO J. 2023 Feb 6;42(9):e111885. doi: 10.15252/embj.2022111885 (PMC10152145; doi:10.15252/embj.2022111885)
Supplement: Supplementary file 12 — Source Data for Figure 9 [file EMBJ-42-e111885-s008.zip › EMBOJ-2022-111885_SourceDataForFig9Bright.csv]

SCAR2/DCP1	SCAR2/DCP1	SCAR2/DCP1	SCAR2/DCP1S237D	SCAR2/DCP1S237D	SCAR2/DCP1S237D	SCAR2/DCP1S237A	SCAR2/DCP1S237A	SCAR2/DCP1S237A	BRK1/DCP1	BRK1/DCP1	BRK1/DCP1
1	2	3	1	2	3	1	2	3	1	2	3
0,560000000	0,844444440	0,936000000	0,264367816	0,155072460	0,187293478	0,264367816	0,855072460	0,9893470000	0,337837840	0,681818182	0,902974000
0,264367816	0,786885250	0,902983470	0,275862069	0,323404260	0,582394870	0,275862069	0,723404260	0,9993248789	0,589743590	0,857142857	0,858762887
0,275862069	0,708333330	0,928000000	0,312500000	0,590000000	0,824238900	0,312500000	0,990000000	0,9982758600	0,602564100	0,823529412	0,892857143
0,312500000	0,441176470	0,918239847	0,212698413	0,144444440	0,855072460	0,412698413	0,844444440	0,9550724600	0,639344260	0,560000000	0,829230740
0,412698413	0,791044780			0,286885250	0,027347000		0,786885250	0,9234042600	0,380000000	0,872093480	0,982394870
	0,750000000				0,723423400			0,9447470000
					0,209273400			0,9778688525
					0,708333330			0,9083333300
					0,730769230			0,9907692300
					0,791044780			0,9910447800
