# Supplementary material for: An actin remodeling role for Arabidopsis processing bodies revealed by their proximity interactome
Source: EMBO J. 2023 Feb 6;42(9):e111885. doi: 10.15252/embj.2022111885 (PMC10152145; doi:10.15252/embj.2022111885)
Supplement: Supplementary file 12 — Source Data for Figure 9 [file EMBJ-42-e111885-s008.zip › EMBOJ-2022-111885_SourceDataForFig9A.csv]

DCP1	DCP1	DCP1	DCP1S237A	DCP1S237A	DCP1S237A	DCP1S237D	DCP1S237D	DCP1S237D
1	2	3	1	2	3	1	2	3
58	67	67	58	76	67	74	77	63
57	59	66	57	95	66	60	65	58
37	56	86	67	156	66	60	70	93
42	58	76	52	58	56	59	63	61
55	68	78	55	68	58	59	58	65
39	66	64	59	66	64	58	93	64
39	88	73	69	88	73	79	61	64
39	100	68	59	100	158	60	65	61
39	54	57	52	154	157	60	64	62
39	79	68	37	189	58	60	64	54
36	64	62	66	64	62	60	61	63
32	60	63	62	160	63	60	62	62
60	71	78	60	171	78	60	54	70
65	71	180	65	71	180	61	63	67
60	57	180	100	57	182	62	62	66
56	63	158	76	63	158	56	70	63
59	95	113	59	163	172	60	67	61
59	85	130	59	89	186	59	66	61
				78		60	63	161
							61	113
							61	128
							75	78
							59	93
							59	69
							55	28
							55	32
							55	36
							87	58
							72	27
							72
							63
							59
							96
							58
							58
							57
							58
							74
							65
