# Supplementary material for: An actin remodeling role for Arabidopsis processing bodies revealed by their proximity interactome
Source: EMBO J. 2023 Feb 6;42(9):e111885. doi: 10.15252/embj.2022111885 (PMC10152145; doi:10.15252/embj.2022111885)
Supplement: Supplementary file 12 — Source Data for Figure 9 [file EMBJ-42-e111885-s008.zip › EMBOJ-2022-111885_SourceDataForFig9Blower3.csv]

DCP1 Immobility	Actin intensity
1	0,10
5	1,40
10	2,20
15	28,45
20	32,00
25	22,00
30	24,00
35	54,00
40	36,00
45	67,00
50	42,00
55	45,00
60	68,00
65	64,20
70	52,00
75	89,60
80	121,00
85	133,50
90	88,70
95	69,00
100	132,00
