# Supplementary material for: An actin remodeling role for Arabidopsis processing bodies revealed by their proximity interactome
Source: EMBO J. 2023 Feb 6;42(9):e111885. doi: 10.15252/embj.2022111885 (PMC10152145; doi:10.15252/embj.2022111885)
Supplement: Supplementary file 12 — Source Data for Figure 9 [file EMBJ-42-e111885-s008.zip › EMBOJ-2022-111885_SourceDataForFig9Blower2.csv]

SCAR2	DCP1	Actin
1	0,10	0,4
2	1,40	1,0
3	2,20	1,3
4	3,80	1,1
5	6,20	2,4
6	4,60	4,6
7	7,90	6,0
8	9,10	8,2
9	8,70	8,9
10	8,90	11,1
11	10,29	10,8
12	13,40	11,2
13	16,10	13,1
14	15,30	14,5
15	15,80	13,2
16	14,20	14,1
17	18,60	13,1
18	18,00	14,2
19	15,60	15,0
20	22,60	14,6
