# Supplementary material for: An actin remodeling role for Arabidopsis processing bodies revealed by their proximity interactome
Source: EMBO J. 2023 Feb 6;42(9):e111885. doi: 10.15252/embj.2022111885 (PMC10152145; doi:10.15252/embj.2022111885)
Supplement: Supplementary file 12 — Source Data for Figure 9 [file EMBJ-42-e111885-s008.zip › EMBOJ-2022-111885_SourceDataForFig9Ctop.csv]

WT	dcp1-3
82	10
63	23
86	33
87	28
55	32
55	18
55	0
55	23
57	60
61	18
91	22
88	23
76	0
43	0
28	40
18	36
89	2
88	4
76	8
92	12
36	15
78	12
