# Supplementary material for: An actin remodeling role for Arabidopsis processing bodies revealed by their proximity interactome
Source: EMBO J. 2023 Feb 6;42(9):e111885. doi: 10.15252/embj.2022111885 (PMC10152145; doi:10.15252/embj.2022111885)
Supplement: Supplementary file 12 — Source Data for Figure 9 [file EMBJ-42-e111885-s008.zip › EMBOJ-2022-111885_SourceDataForFig9Bupper.csv]

Stage	DCP1	DCP1	DCP1S237D	DCP1S237D	DCP1S237A	DCP1S237A
1,0	20,3600000	12,6546000	21,3320000	9,1951900	18,31650000	5,21619000
2,0	22,6600000	11,2616500	22,3213100	6,6516190	23,21656000	9,21230000
3,0	32,3600000	10,1083000	22,3213310	4,6416100	48,00000000	3,15419500
4,0	54,2300000	7,3371200	25,6165100	5,6164500	82,65197800	6,21990000
5,0	68,9000000	10,2313500	28,2135165	5,1651000	82,51645100	5,19590000
6,0	80,3600000	12,2312300	45,5465150	2,3125160	82,21651651	5,21356500
