# Supplementary material for: An actin remodeling role for Arabidopsis processing bodies revealed by their proximity interactome
Source: EMBO J. 2023 Feb 6;42(9):e111885. doi: 10.15252/embj.2022111885 (PMC10152145; doi:10.15252/embj.2022111885)
Supplement: Supplementary file 13 — Source Data for Figure 10 [file EMBJ-42-e111885-s013.zip › EMBOJ-2022-111885_SourceDataForFig10A.csv]

WT	dcp1-1	dcp1-3	scar1234	brk1	arpc5	dcp2-1	dcp5-1	pat1	xrn4-5
461,582	170,713	445,895	283,069	632,233	312,193	455,938	160,796	288,931	472,940
466,788	394,213	407,407	383,228	627,648	241,536	186,036	349,826	242,267	367,419
468,822	508,114	472,541	440,431	593,295	268,007	381,453	391,379	128,444	425,800
445,215	519,186	263,548	420,548	582,721	275,797	264,239	340,437	296,351	490,556
489,717	457,690	383,042	362,429	432,099	293,463	380,513	260,611	412,653	353,080
515,267	457,555	339,284	433,126	559,238	274,872	423,290	167,494	269,830	377,331
517,961	428,334	216,465	426,438	498,288	273,385	475,055	387,536	306,118	525,541
487,239	445,876	148,812	280,545	410,089	249,700	344,162	152,343	98,234	337,706
528,340	326,098	217,884	250,165	238,234	187,234	287,651	400,000	304,234	340,861
493,432	292,495	222,123	237,049	257,343	133,234	106,234	222,234	123,498	452,234
432,343	397,393
599,304	416,291
602,343	464,413
