# Supplementary material for: An actin remodeling role for Arabidopsis processing bodies revealed by their proximity interactome
Source: EMBO J. 2023 Feb 6;42(9):e111885. doi: 10.15252/embj.2022111885 (PMC10152145; doi:10.15252/embj.2022111885)
Supplement: Supplementary file 13 — Source Data for Figure 10 [file EMBJ-42-e111885-s013.zip › EMBOJ-2022-111885_SourceDataForFig10B.csv]

WT	dcp1-1/DCP1	dcp1-1(-/-)	dcp1-3	dcp2-1	scar1234	brk1	arpc5	dcp5-1	pat1	xrn4-5
0	16	32	12	0	12	16	10	0	2	0
1	24	64	6	0	12	12	12	0	0	2
0	25	32	18	0	14	13	16	0	2	1
1	12	34	12	0	16	12	12	0	0	0
1	8	8	22	0	12	12	14	0	0	2
2	6	22	8	1	12	14	12	2	0	0
0	13	62	32	3	23	8	8	1
1	23	42	9	2	18	23	32	0
0		18		3	6	17	24	0
0		55
